# Supplementary material for: Identification and Evaluation of Dibasic Piperidines as Cell Wall Inhibitors against Mycobacterium tuberculosis
Source: ACS Infect Dis. 2026 May 14;12(6):2004–14. doi: 10.1021/acsinfecdis.6c00123 (PMC13270526; doi:10.1021/acsinfecdis.6c00123)
Supplement: Supplementary file 2 [file id6c00123_si_002.xlsx]

## Sheet: Data table
Identifier	H37Rv MICA (µM)	H37Rv MICB (µM)	HepG2 IC50 (µM)	Kinetic Aqueous Solubility pH7.4 (µM)	FaSSIF Solubility (µM)	Clint mics (mL/min/g)	Clint heps (mL/min/g)	PPB mouse (fu)	MDCK_Pass_Perm_(nm/s)	hERG-QPATCH IC50 (µM)	CYP 2C19 inhib IC50 (µM)	CYP 1A2 inhib IC50 (µM)	CYP 2C9 inhib IC50 (µM)	CYP 2D6 inhib IC50 (µM)	CYP 3A4 7BQ inhib IC50 (µM)	CYP 3A4 DEF inhib IC50 (µM)	TPSA	SMILES	MW	CHI-LOGD	PAINS (Comments)	PAINS (Hits)
1	3.22	3.578	>100	126.2	2591	1	1.5	0.7883	31.26	>30	>100	>100	>100	8.91251	72.4436	57.544	56.84	CC(C)(C)c1n[nH]cc1CNC1CCN(CC1)Cc1ccccn1	327.469	0.735167	No Match	0
2	>50	>50	>100			38.77											56.84	CC(C)(C)c1cc(n[nH]1)CNC1CCN(CC1)Cc1ccccn1	327.469	0.943896	No Match	0
3	>50	>50	>100	74.85		0.7396											45.98	Cn1cc(c(n1)C(C)(C)C)CNC1CCN(CC1)Cc1ccccn1	341.495	0.955161	No Match	0
4	>50	>50	>100														56.84	Cc1n[nH]cc1CNC1CCN(CC1)Cc1ccccn1	285.389	-0.195579	No Match	0
5	25	25	>100			6.536											56.84	CC(C)c1n[nH]cc1CNC1CCN(CC1)Cc1ccccn1	313.442	0.270784	No Match	0
6	>50	>50	>100			0.5											56.84	C1CN(CCC1NCc1cn[nH]c1)Cc1ccccn1	271.361	-0.237643	No Match	0
7	37	>50	>100			2.168											56.84	C1CC1c1n[nH]cc1CNC1CCN(CC1)Cc1ccccn1	311.425	0.279578	No Match	0
8	>50	>50	>100			0.5											56.84	FC(F)(F)c1n[nH]cc1CNC1CCN(CC1)Cc1ccccn1	339.36	0.729396	No Match	0
9	>50	>50	>100														45.98	CC(C)(C)n1nccc1CNC1CCN(CC1)Cc1ccccn1	327.469	0.934395	No Match	0
10	>50	>50	>100			0.9994											45.98	CC(C)(C)n1cncc1CNC1CCN(CC1)Cc1ccccn1	327.469	0.504812	No Match	0
11	>50	>50	>100			41.17											28.16	CC(C)(C)c1ccccc1CNC1CCN(CC1)Cc1ccccn1	337.503	2.2599	No Match	0
12	1.339	1.661	>100			22*	ND										65.63	CC(C)(C)c1n[nH]cc1CNCCCNCc1ccccn1	301.431	-1.25089	No Match	0
13	>50	>50	>100			8.9*	ND										65.63	CC(C)(C)c1n[nH]cc1CNCCNCc1ccccn1	287.405	0.428677	No Match	0
14	1.2	0.78	>100			2.3	1.4										56.84	CC(C)(C)c1n[nH]cc1CNC[C@H]1CCN(C1)Cc1ccccn1	327.467	0.705962	No Match	0
15	4.7	1.56	>100			2.2	1.8										56.84	CC(C)(C)c1n[nH]cc1CNC[C@@H]1CCN(C1)Cc1ccccn1	327.467	0.703709	No Match	0
16	1.2	2.3	>100			11	ND										56.84	CC(C)(C)c1n[nH]cc1CNCC1CCCN(C1)Cc1ccccn1	341.495	0.974431	No Match	0
17	4.7	25	>100			13	ND			>30							56.84	CC(C)(C)c1n[nH]cc1CNC1CC2CCCC(C1)N2Cc1ccccn1	367.533	1.45455	No Match	0
18	1.56	25	>100			30	ND			9.25							56.84	CC(C)(C)c1n[nH]cc1CNC1CC2CCC(C1)N2Cc1ccccn1	353.506	1.17719	No Match	0
19	0.78	0.85	>100			4.6	6.9	0.6623		>30							56.84	CC(C)(C)c1n[nH]cc1CNC1CCCN(CC1)Cc1ccccn1	341.495	0.856613	No Match	0
20	3.13	9.4	>100			2.9	3.9	0.5766			>100	>100	>100	0.436516	51.2861	>100	43.95	CC(C)(C)c1n[nH]cc1CNC1CCN(CC1)Cc1ccccc1	326.481	ND	No Match	0
21	0.2199	0.2586	>100		2428	3.8	2.1	0.8702	29.55	>30	>100	>100	>100	5.01187	83.1764	63.0957	66.07	COc1cccnc1CN1CCC(CC1)NCc1c[nH]nc1C(C)(C)C	357.495	0.775248	No Match	0
22	9.4	9.4	>100			2.4	ND										66.07	COc1ccnc(c1)CN1CCC(CC1)NCc1c[nH]nc1C(C)(C)C	357.495	0.796171	No Match	0
23	9.4	4.7	>100			1.7	ND										66.07	COc1ccc(nc1)CN1CCC(CC1)NCc1c[nH]nc1C(C)(C)C	357.495	0.807794	No Match	0
24	19	19	>100			6.9	ND										66.07	COc1cccc(n1)CN1CCC(CC1)NCc1c[nH]nc1C(C)(C)C	357.495	1.25182	No Match	0
25	3.288	4.65	>100		2600	5.3	6.9	0.7338									56.84	Cc1cccnc1CN1CCC(CC1)NCc1c[nH]nc1C(C)(C)C	341.495	0.942628	No Match	0
26	3.13	6.25	>100			2	3.4	0.7551									56.84	CC(C)(C)c1n[nH]cc1CNC1CCN(CC1)Cc1ncccc1F	345.459	0.966334	No Match	0
27	1.2	1.56	>100			2.6	5.7	0.8	51.05								77.07	CC(C)(C)c1n[nH]cc1CNC1CCN(CC1)Cc1ncccc1O	343.468	0.839445	No Match	0
28	0.39	0.39	>100			8.5	ND										66.07	CC(C)Oc1cccnc1CN1CCC(CC1)NCc1c[nH]nc1C(C)(C)C	385.546	1.59815	No Match	0
29	0.3	0.78	>100			4.3	4.8										66.07	CCOc1cccnc1CN1CCC(CC1)NCc1c[nH]nc1C(C)(C)C	371.52	1.31653	No Match	0
30	1.56	3.13	>100			1.2	1.1	0.7481	9.422	>30	5.45974	>100	59.7572	10.0607	53.2027	>100	72.63	CC(C)(C)c1n[nH]cc1CNC1CCN(CC1)Cc1cccc2nc[nH]c12	366.505	0.940098	No Match	0
31	0.78	0.2	>100			<0.5	ND				0.708389	>10	9.678	0.649194	>10	9.03888	72.63	CC(C)(C)c1n[nH]cc1CNC1CCN(CC1)Cc1cnc[nH]1	316.444	ND	No Match	0
32	0.6	0.3	>100			15	ND										66.07	COc1cccnc1CN1CCCC(CC1)NCc1c[nH]nc1C(C)(C)C	371.52	1.37089	No Match	0

## Sheet: Patient sample data
																					Ak	Amikacin
Isolate	1	15	14	19	30	31	28	29	21	32	EMB	RIF	embB	embA prom	ubiA	Strain name	Clinical Phenotype	Drug Susceptibility Profile (DST)	Lineage		Cp	Capreomycin
Pt. 1	1	1	1	1	1	1	1	1	1	1	1	1	WT	WT	WT	NIH_G169	DR	HEtCs	4		Cs	D-Cycloserine
Pt. 2	2	2	1	1	2	1	1	1	1	1	5	131	M306L	WT	WT	NIH_G79	MDR	HRESEt	4		E	Ethambutol
Pt. 3	5	4	2	2	5	4	3	2	1	2	6	1167	M306I	WT	WT	NIH_G22R	MDR	HREKEt	4		Et	Ethionamide
Pt. 4	2	2	1	1	2	2	2	2	1	1	6	188	G406D	WT	WT	NIH_G5MR	MDR	HREKO	2		H	Isoniazid
Pt. 5	5	4	2	2	6	8	3	3	2	2	7	>8000	M306I, T501P	WT	WT	NIH1B250	XDR	HRESPORbZPtCsMLRbCp	2		K	Kanamycin
Pt. 6	4	4	2	1	4	4	2	1	1	1	7	>8000	G406C	WT	WT	K22b00MR	MDR	HRE	2		L	Levofloxacin
Pt. 7	3	3	1	1	3	3	3	2	1	1	8	>8000	M306V	WT	WT	026K111	XDR	HREMKSEtPCsL	2		Lz	Linezolid
Pt. 8	24	24	8	4	14	14	13	9	6	4	10	>8000	Q497R	WT	WT	K33b00MR	MDR	HREKEtP	2		M	Moxifloxacin
Pt. 9	4	3	1	1	4	3	3	2	1	1	11	>8000	M306V	WT	WT	028K111	XDR	HREMKSEtPCsL	2		O	Ofloxacin
Pt. 10	3	2	1	1	2	3	2	1	1	1	12	>8000	M306V	WT	WT	NIHA48	MDR	HREEt	2		P	para-Aminosalicylic acid
Pt. 11	32	32	48	14	88	96	63	53	33	13	17	454	WT	WT	A39S	K20b00MR	MDR	HREZSKP	2		R	Rifampicin
Pt. 12	4	4	2	2	4	4	3	3	1	2	19	>8000	M306I	c-12t	WT	K21b00MR	MDR	HRE	2		Rb	Rifabutin
Pt. 13	24	16	7	7	20	16	13	10	6	7	26	>8000	M306L	c-16t	WT	CRC cs 00202293	XDR	HRESKPEtML	2		S	Streptomycin
																					Pt	Prothionamide
																					Z	Pyrazinamide
